# Supplementary material for: Impact of extrinsic incubation temperature on natural selection during Zika virus infection of Aedes aegypti and Aedes albopictus
Source: PLoS Pathog. 2021 Nov 9;17(11):e1009433. doi: 10.1371/journal.ppat.1009433 (PMC8629396; doi:10.1371/journal.ppat.1009433)
Supplement: S3 Table — (XLSX) [file ppat.1009433.s003.xlsx]

## Sheet: Sheet1
Species	DPI	Temperature	% Infected a	% Disseminated b	% Transmitting c	Total tested (n) d
Ae aegypti	7	25°C	93.8776	23.4694	0	98
		28°C	90.8163	78.5714	14.2857	98
		32°C	94.9153	93.2203	30.5085	59
		35°C	52.7778	48.6111	19.4444	72
		25-35°C	89.7959	62.2449	5.10204	98
	14	25°C	80.5556	73.1481	14.8148	108
		28°C	96.9072	93.8144	63.9175	97
		32°C	93.2203	91.5254	40.678	59
		35°C	55.814	53.4884	24.4186	86
		25-35°C	80.7229	75.9036	31.3253	83
Ae. albopictus	7	25°C	97.561	6.09756	0	82
		28°C	96.9388	30.6122	9.18367	98
		32°C	94.1176	79.4118	23.5294	34
		35°C	68.1319	31.8681	3.2967	91
		25-35°C	82.2917	16.6667	3.125	96
	14	25°C	96.9388	77.551	11.2245	98
		28°C	100	96.9388	53.0612	98
		32°C	96.4286	92.8571	46.4286	28
		35°C	46.0526	32.8947	15.7895	76
		25-35°C	98.9583	87.5	35.4167	96
a Percent midguts infected from the total
b Percent legs infected from the total
c Percent saliva positive from the total
d Total biological replicates tested
