# Supplementary material for: Impact of extrinsic incubation temperature on natural selection during Zika virus infection of Aedes aegypti and Aedes albopictus
Source: PLoS Pathog. 2021 Nov 9;17(11):e1009433. doi: 10.1371/journal.ppat.1009433 (PMC8629396; doi:10.1371/journal.ppat.1009433)
Supplement: S4 Table — (XLSX) [file ppat.1009433.s004.xlsx]

## Sheet: Sheet1
Species	Temp	Tissue (replicate a)	Loci b	dN/dS	Species	Temp	Tissue (replicate a)	Loci b	dN/dS
Ae. aegypti	25°C	Midgut (A)	CDS	0.250564	Ae. albopictus	25°C	Midgut (A)	CDS	0.756324
		Midgut (B)	CDS	8.18501			Midgut (B)	CDS	0.876502
		Midgut (C)	CDS	0.587102			Midgut (C)	CDS	0.684121
		Midgut (A)	Structural	1.57566			Midgut (A)	Structural	2.86561
		Midgut (B)	Structural	1			Midgut (B)	Structural	11.107
		Midgut (C)	Structural	1			Midgut (C)	Structural	7.43456
		Midgut (A)	Non-Structural	0.192694			Midgut (A)	Non-Structural	0.492068
		Midgut (B)	Non-Structural	6.29517			Midgut (B)	Non-Structural	0.474077
		Midgut (C)	Non-Structural	0.389317			Midgut (C)	Non-Structural	0.422836
		Leg (A)	CDS	0.620081			Leg (A)	CDS	20.4476
		Leg (B)	CDS	1			Leg (B)	CDS	1
		Leg (C)	CDS	0.309238			Leg (C)	CDS	0
		Leg (A)	Structural	1			Leg (A)	Structural	1
		Leg (B)	Structural	1			Leg (B)	Structural	1
		Leg (C)	Structural	2.40677			Leg (C)	Structural	1
		Leg (A)	Non-Structural	0.461635			Leg (A)	Non-Structural	15.6038
		Leg (B)	Non-Structural	1			Leg (B)	Non-Structural	1
		Leg (C)	Non-Structural	0.20717			Leg (C)	Non-Structural	1
		Saliva (A)	CDS	0.487219			Saliva (A)	CDS	1
		Saliva (B)	CDS	1			Saliva (B)	CDS	2.3999
		Saliva (C)	CDS	0.741384			Saliva (C)	CDS	1
		Saliva (A)	Structural	1			Saliva (A)	Structural	1
		Saliva (B)	Structural	1.25869			Saliva (B)	Structural	1.12485
		Saliva (C)	Structural	1			Saliva (C)	Structural	1
		Saliva (A)	Non-Structural	0.202744			Saliva (A)	Non-Structural	1
		Saliva (B)	Non-Structural	1			Saliva (B)	Non-Structural	2.12821
		Saliva (C)	Non-Structural	0.554232			Saliva (C)	Non-Structural	1
	28°C	Midgut (A)	CDS	1		28°C	Midgut (A)	CDS	0.650392
		Midgut (B)	CDS	0.506203			Midgut (B)	CDS	0.941317
		Midgut (C)	CDS	0.506195			Midgut (C)	CDS	0.775056
		Midgut (A)	Structural	1			Midgut (A)	Structural	1
		Midgut (B)	Structural	2.03212			Midgut (B)	Structural	2.03212
		Midgut (C)	Structural	0.661728			Midgut (C)	Structural	0.661728
		Midgut (A)	Non-Structural	1			Midgut (A)	Non-Structural	0.454572
		Midgut (B)	Non-Structural	0.263799			Midgut (B)	Non-Structural	0.553012
		Midgut (C)	Non-Structural	0.332897			Midgut (C)	Non-Structural	0.44508
		Leg (A)	CDS	16.7238			Leg (A)	CDS	0.192102
		Leg (B)	CDS	0.214244			Leg (B)	CDS	0.669141
		Leg (C)	CDS	0.779061			Leg (C)	CDS	9.75208
		Leg (A)	Structural	1			Leg (A)	Structural	1
		Leg (B)	Structural	0.028816			Leg (B)	Structural	0.028816
		Leg (C)	Structural	1			Leg (C)	Structural	1
		Leg (A)	Non-Structural	4.34396			Leg (A)	Non-Structural	0.127079
		Leg (B)	Non-Structural	0.216078			Leg (B)	Non-Structural	0.514629
		Leg (C)	Non-Structural	0.199857			Leg (C)	Non-Structural	3.63154
		Saliva (A)	CDS	4.08174			Saliva (A)	CDS	0.218417
		Saliva (B)	CDS	0.741657			Saliva (B)	CDS	2.90396
		Saliva (C)	CDS	0.752336			Saliva (C)	CDS	2.64486
		Saliva (A)	Structural	25.1731			Saliva (A)	Structural	25.1731
		Saliva (B)	Structural	1			Saliva (B)	Structural	1
		Saliva (C)	Structural	27.1346			Saliva (C)	Structural	27.1346
		Saliva (A)	Non-Structural	1.22141			Saliva (A)	Non-Structural	0.124802
		Saliva (B)	Non-Structural	0.556319			Saliva (B)	Non-Structural	2.18234
		Saliva (C)	Non-Structural	0.205178			Saliva (C)	Non-Structural	1.05577
Ae. aegypti	32°C	Midgut (A)	CDS	0.70734	Ae. albopictus	32°C	Midgut (A)	CDS	0.722911
		Midgut (B)	CDS	0.994865			Midgut (B)	CDS	0.788875
		Midgut (C)	CDS	0.512458			Midgut (C)	CDS	0.64148
		Midgut (A)	Structural	3.16099			Midgut (A)	Structural	0.700202
		Midgut (B)	Structural	3.35225			Midgut (B)	Structural	0.966029
		Midgut (C)	Structural	1			Midgut (C)	Structural	1.95647
		Midgut (A)	Non-Structural	0.361855			Midgut (A)	Non-Structural	0.562224
		Midgut (B)	Non-Structural	0.517816			Midgut (B)	Non-Structural	0.581264
		Midgut (C)	Non-Structural	0.314757			Midgut (C)	Non-Structural	0.465968
		Leg (A)	CDS	0.183756			Leg (A)	CDS	0.184019
		Leg (B)	CDS	0.545453			Leg (B)	CDS	0.814888
		Leg (C)	CDS	2.07723			Leg (C)	CDS	3.61913
		Leg (A)	Structural	0			Leg (A)	Structural	1
		Leg (B)	Structural	2.27083			Leg (B)	Structural	0.023582
		Leg (C)	Structural	1			Leg (C)	Structural	0
		Leg (A)	Non-Structural	0.150788			Leg (A)	Non-Structural	0.121856
		Leg (B)	Non-Structural	0.279144			Leg (B)	Non-Structural	4.06018
		Leg (C)	Non-Structural	1.50743			Leg (C)	Non-Structural	3.44656
		Saliva (A)	CDS	0.250613			Saliva (A)	CDS	0.186097
		Saliva (B)	CDS	0.369661			Saliva (B)	CDS	0.512882
		Saliva (C)	CDS	1			Saliva (C)	CDS	1.60319
		Saliva (A)	Structural	0			Saliva (A)	Structural	0.242562
		Saliva (B)	Structural	0.644584			Saliva (B)	Structural	1
		Saliva (C)	Structural	1			Saliva (C)	Structural	1
		Saliva (A)	Non-Structural	0.37054			Saliva (A)	Non-Structural	0.141105
		Saliva (B)	Non-Structural	0.256161			Saliva (B)	Non-Structural	0.377165
		Saliva (C)	Non-Structural	1			Saliva (C)	Non-Structural	1.13307
	35°C	Midgut (A)	CDS	4.99086		35°C	Midgut (A)	CDS	0.105098
		Midgut (B)	CDS	0.699317			Midgut (B)	CDS	0.552896
		Midgut (C)	CDS	1.23808			Midgut (C)	CDS	0.424645
		Midgut (A)	Structural	7.40339			Midgut (A)	Structural	1
		Midgut (B)	Structural	3.13389			Midgut (B)	Structural	2.42158
		Midgut (C)	Structural	4.1566			Midgut (C)	Structural	1
		Midgut (A)	Non-Structural	4.99086			Midgut (A)	Non-Structural	0.08087
		Midgut (B)	Non-Structural	0.699317			Midgut (B)	Non-Structural	0.329277
		Midgut (C)	Non-Structural	1.23808			Midgut (C)	Non-Structural	0.220888
		Leg (A)	CDS	3.30701			Leg (A)	CDS	0.108839
		Leg (B)	CDS	0.68104			Leg (B)	CDS	2.98141
		Leg (C)	CDS	1.263			Leg (C)	CDS	0.656855
		Leg (A)	Structural	1			Leg (A)	Structural	1
		Leg (B)	Structural	0.990456			Leg (B)	Structural	1
		Leg (C)	Structural	6.7917			Leg (C)	Structural	1
		Leg (A)	Non-Structural	3.30701			Leg (A)	Non-Structural	0.08375
		Leg (B)	Non-Structural	0.68104			Leg (B)	Non-Structural	0.765101
		Leg (C)	Non-Structural	1.263			Leg (C)	Non-Structural	0.267981
		Saliva (A)	CDS	9.90562			Saliva (A)	CDS	3.04455
		Saliva (B)	CDS	0			Saliva (B)	CDS	2.66967
		Saliva (C)	CDS	1.14522			Saliva (C)	CDS	0.840351
		Saliva (A)	Structural	3.23907			Saliva (A)	Structural	1
		Saliva (B)	Structural	1			Saliva (B)	Structural	1
		Saliva (C)	Structural	6.98809			Saliva (C)	Structural	1.70314
		Saliva (A)	Non-Structural	9.90562			Saliva (A)	Non-Structural	1
		Saliva (B)	Non-Structural	0			Saliva (B)	Non-Structural	0.731318
		Saliva (C)	Non-Structural	1.14522			Saliva (C)	Non-Structural	0.404187
Ae. aegypti	25-35°C	Midgut (A)	CDS	0.583657	Ae. albopictus	25-35°C	Midgut (A)	CDS	0.614385
		Midgut (B)	CDS	0.552833			Midgut (B)	CDS	1.01119
		Midgut (C)	CDS	0.251155			Midgut (C)	CDS	0.906604
		Midgut (A)	Structural	1			Midgut (A)	Structural	1.05612
		Midgut (B)	Structural	7.67297			Midgut (B)	Structural	8.29375
		Midgut (C)	Structural	0.247549			Midgut (C)	Structural	2.97207
		Midgut (A)	Non-Structural	0.173317			Midgut (A)	Non-Structural	0.405048
		Midgut (B)	Non-Structural	0.150201			Midgut (B)	Non-Structural	0.493984
		Midgut (C)	Non-Structural	0.09575			Midgut (C)	Non-Structural	0.564585
		Leg (A)	CDS	0.211162			Leg (A)	CDS	0.234639
		Leg (B)	CDS	0.413363			Leg (B)	CDS	0.148263
		Leg (C)	CDS	0.1027			Leg (C)	CDS	0.105676
		Leg (A)	Structural	0			Leg (A)	Structural	0.388393
		Leg (B)	Structural	1			Leg (B)	Structural	0.125349
		Leg (C)	Structural	0.024089			Leg (C)	Structural	0
		Leg (A)	Non-Structural	0.173317			Leg (A)	Non-Structural	0.126659
		Leg (B)	Non-Structural	0.150201			Leg (B)	Non-Structural	0.114527
		Leg (C)	Non-Structural	0.09575			Leg (C)	Non-Structural	0.081317
		Saliva (A)	CDS	0.533571			Saliva (A)	CDS	0.285218
		Saliva (B)	CDS	0.530364			Saliva (B)	CDS	0.276382
		Saliva (C)	CDS	0			Saliva (C)	CDS	0.150014
		Saliva (A)	Structural	0.772387			Saliva (A)	Structural	0.376407
		Saliva (B)	Structural	0.904184			Saliva (B)	Structural	1
		Saliva (C)	Structural	0.449982			Saliva (C)	Structural	1
		Saliva (A)	Non-Structural	0.402529			Saliva (A)	Non-Structural	0.181902
		Saliva (B)	Non-Structural	0.314888			Saliva (B)	Non-Structural	0.206197
		Saliva (C)	Non-Structural	0.0882097			Saliva (C)	Non-Structural	0.103862
a Bilogical replicates
b Loci of analysis, coding sequence (CDS)
